# Supplementary material for: Human placental extract activates a wide array of gene expressions related to skin functions
Source: Sci Rep. 2022 Jun 30;12:11031. doi: 10.1038/s41598-022-15270-y (PMC9246867; doi:10.1038/s41598-022-15270-y)
Supplement: Supplementary file 2 — Supplementary Information 2. [file 41598_2022_15270_MOESM2_ESM.xlsx]

## Sheet: BP; extracellular matrix organi
BP; extracellular matrix organization
upregulated genes; 41			downregulated genes; 18
gene name	LogFC	p-value	gene name	LogFC	p-value
PDPN	2.63111	0.00252	SMAD3	-1.27234	0.000119
ADAMTS9	2.37916	0.000339	ABI3BP	-1.24636	1e-06
CYP1B1	2.13023	1e-06	PTX3	-1.11768	1e-06
ITGA11	2.13006	1e-06	ITGA7	-0.973098	1e-06
COL5A3	1.81146	1e-06	LAMA5	-0.897825	0.000181
ADAMTS15	1.64255	1e-06	THSD4	-0.853841	1e-06
ELN	1.49458	1e-06	SULF1	-0.796428	0.000402
SFRP2	1.38777	1e-06	ITGA3	-0.742897	0.000269
MMP3	1.37162	0.00416	CTGF	-0.666774	1e-06
GREM1	1.27888	1e-06	PDGFA	-0.618681	0.000801
MMP1	1.17504	1e-06	ANXA2	-0.591272	1e-06
HAS2	1.02159	1e-06	FOXC2	-0.537527	0.000624
DCN	0.990833	0.00775	ADAMTSL1	-0.519711	1e-06
MMP19	0.971537	1e-06	LOX	-0.399014	1.07e-06
TGFBI	0.905017	1e-06	SCUBE3	-0.3847	5.95e-06
PDGFRA	0.886479	1e-06	CAV2	-0.332379	0.00442
COL16A1	0.832191	1e-06	ITGA4	-0.291556	0.00678
VCAN	0.662624	5.04e-06	ITGA5	-0.274754	0.0026
MMP2	0.631116	1e-06
NTN4	0.60882	0.00107
ADAM12	0.58795	8.26e-05
ADAMTS7	0.557434	1e-06
FBLN1	0.549142	0.0021
COL4A1	0.529619	1e-06
COL5A2	0.529179	1e-06
ADAMTS2	0.525543	1e-06
COL18A1	0.520861	1e-06
TGFBR1	0.493577	0.00336
COL1A1	0.493504	1e-06
COL3A1	0.492599	1e-06
COL6A2	0.445639	1e-06
FBLN5	0.437164	1e-06
NID1	0.430594	1e-06
COL6A1	0.393058	1e-06
MMP14	0.380964	2.31e-06
HTRA1	0.361098	1.17e-05
SPARC	0.356286	7.79e-06
SERPINH1	0.351975	1.32e-05
ITGAV	0.330214	0.000343
ANTXR1	0.325299	0.00229
COL1A2	0.28051	0.00119

## Sheet: CC; extracellular matrix
CC; extracellular matrix
upregulated genes; 51			downregulated genes; 23
gene name	LogFC	p-value	gene name	LogFC	p-value
ADAMTS9	2.37916	0.000339	WNT2B	-1.85589	1e-06
CHI3L1	1.99681	4.53e-05	ABI3BP	-1.24636	1e-06
COL5A3	1.81146	1e-06	CCBE1	-1.21484	1.16e-06
ADAMTS15	1.64255	1e-06	PTX3	-1.11768	1e-06
ELN	1.49458	1e-06	LAMA5	-0.897825	0.000181
SFRP2	1.38777	1e-06	THSD4	-0.853841	1e-06
MMP3	1.37162	0.00416	P3H2	-0.831496	0.00325
GREM1	1.27888	1e-06	SULF1	-0.796428	0.000402
MMP1	1.17504	1e-06	CTGF	-0.666774	1e-06
ANGPTL2	1.01142	1e-06	CSPG4	-0.641328	0.00601
DCN	0.990833	0.00775	SFRP1	-0.605363	1e-06
MMP19	0.971537	1e-06	ANXA2	-0.591272	1e-06
TGFBI	0.905017	1e-06	ADAMTSL1	-0.519711	1e-06
CXCL12	0.894615	0.00261	SEMA7A	-0.508296	1e-06
COL16A1	0.832191	1e-06	WNT5B	-0.506242	0.00746
TFPI2	0.764439	1e-06	LRRC17	-0.495892	0.00902
WNT5A	0.716182	1e-06	ANXA2P2	-0.477603	0.000152
F3	0.709481	5.36e-05	S100A10	-0.477576	0.000998
VCAN	0.662624	5.04e-06	TIMP3	-0.40298	3.88e-06
MMP2	0.631116	1e-06	LOX	-0.399014	1.07e-06
VEGFA	0.612083	1e-06	VASN	-0.345972	0.00207
NTN4	0.60882	0.00107	CD151	-0.311578	0.00027
LRIG1	0.606414	0.000594	LGALS1	-0.287087	0.000875
SRPX	0.596566	1e-06
TIMP4	0.5808	1e-06
APOE	0.578001	1e-06
ADAMTS7	0.557434	1e-06
FBLN1	0.549142	0.0021
COL4A1	0.529619	1e-06
COL5A2	0.529179	1e-06
ADAMTS2	0.525543	1e-06
COL18A1	0.520861	1e-06
COL1A1	0.493504	1e-06
COL3A1	0.492599	1e-06
COL6A2	0.445639	1e-06
ANGPTL4	0.439912	2.07e-05
FBLN5	0.437164	1e-06
CTSF	0.433129	0.0012
CTHRC1	0.432616	4.3e-06
NID1	0.430594	1e-06
COL6A1	0.393058	1e-06
MMP14	0.380964	2.31e-06
HTRA1	0.361098	1.17e-05
SPARC	0.356286	7.79e-06
SERPINH1	0.351975	1.32e-05
SDC2	0.339288	0.000385
COLEC12	0.333354	0.00151
PCOLCE	0.293031	0.000875
SERPINF1	0.28598	0.00164
COL1A2	0.28051	0.00119
LGALS3BP	0.276216	0.00277

## Sheet: MF; collagen binding
MF; collagen binding
upregulated genes; 13			downregulated genes; 7
gene name	LogFC	p-value	gene name	LogFC	p-value
ITGA11	2.13006	1e-06	SMAD3	-1.27234	0.000119
COL5A3	1.81146	1e-06	ABI3BP	-1.24636	1e-06
DCN	0.990833	0.00775	CCBE1	-1.21484	1.16e-06
TGFBI	0.905017	1e-06	ITGA3	-0.742897	0.000269
SMAD7	0.634529	0.000889	PDGFA	-0.618681	0.000801
COL6A2	0.445639	1e-06	LOX	-0.399014	1.07e-06
NID1	0.430594	1e-06	ADAM9	-0.328514	8.71e-05
COL6A1	0.393058	1e-06
MRC2	0.379266	8.58e-06
SPARC	0.356286	7.79e-06
SERPINH1	0.351975	1.32e-05
ANTXR1	0.325299	0.00229
PCOLCE	0.293031	0.000875
